# Supplementary material for: The phosphorylation of Pak1 by Erk1/2 to drive cell migration requires Arl4D acting as a scaffolding protein
Source: J Cell Sci. 2025 May 22;138(10):jcs263812. doi: 10.1242/jcs.263812 (PMC12148019; doi:10.1242/jcs.263812)
Supplement: Table S1. List of proteins specifically interacting with Arl4D QL or TN in the liposome floating experiment [file joces-138-263812-TableS1.xlsx]

## Sheet: Overview
Dataset 1: List of proteins specifically interacting with Arl4D QL or TN in the liposome floating experiment
The phosphorylation of Pak1 by Erk1/2 for cell migration requires Arl4D acting as a scaffolding protein
Ting-Wei Chang1, 2 #, Ming-Chieh Lin1, 2 #, Chia-Jung Yu 3,4, and Fang-Jen S. Lee1, 2, 5 *
1Institute of Molecular Medicine, College of Medicine, National Taiwan University, Taipei, Taiwan
2Center of Precision Medicine, College of Medicine, National Taiwan University, Taipei, Taiwan
3Department of Cell and Molecular Biology, College of Medicine, Chang Gung University, Taoyuan, Taiwan
4Department of Thoracic Medicine, Chang Gung Memorial Hospital, Taoyuan, Taiwan
5Department of Medical Research, National Taiwan University Hospital, Taipei, Taiwan
# Contributed to the manuscript equally
* To whom correspondence should be addressed: Prof. Fang-Jen S. Lee, E-mail: fangjen@ntu.edu.tw
Data overview	related to	description
Arl4D-Q80L specific	Figure 1A	Arl4D Q80L (active Arl4D) specific binding protein in liposome floating assay
Arl4D-T35N specific	Figure 1A	Arl4D T35N (inactive Arl4D) specific binding protein in liposome floating assay
The mass spectrometry data have been deposited to the ProteomeXchange Consortium via the PRIDE partner repository (Griss et al, 2016) with the data set identifier PXD054952
Reviewer account details: Username: reviewer_pxd054952@ebi.ac.uk; Password: PLQvzdltAjCe

## Sheet: Arl4D-Q80L specific
Supplementary Table SXXX: List of proteins interacting with Arl4D identified by flotation assay combined with mass spectrometry analysis.
The informations of identification described below:
1. Accession: Accession number of protein in the UniProt/ Swiss-Prot database.
2. Description: Protein name and gene symbol of the identified protein.
3. Score: The sum of the ion scores of all peptides that were identified.
4. Sequence Coverage: The percent of the residues in each protein sequence that have been identified.
5. # Unique Peptides: The number of unique peptides assigned to the protein.
6. # Peptides: The number of identified peptides assigned to the protein.
7. # PSMs: The sum of peptide spectrum matches to this protein. #PSM was used for the semi-quantification of the proteins we identified in this study.
8. Area: peak area
9. Common keratin contaminants detected in one-dimensional sodium dodecyl sulfate-polyacrylamide gel electrophoresis and liquid chromatography-tandem mass spectrometry were excluded from this protein list.
Accession	Protein Description	Score	Sequence Coverage	# Unique Peptides	# Peptides	# PSMs	Area
P68371	Tubulin beta-4B chain OS=Homo sapiens OX=9606 GN=TUBB4B PE=1 SV=1 - [TBB4B_HUMAN]	5963.44	55.73	2	22	227	1.7273e+08
Q8TF66	Leucine-rich repeat-containing protein 15 OS=Homo sapiens OX=9606 GN=LRRC15 PE=2 SV=2 - [LRC15_HUMAN]	675.522	11.88	6	6	49	4.17832e+06
Q3LI77	Keratin-associated protein 13-4 OS=Homo sapiens OX=9606 GN=KRTAP13-4 PE=1 SV=1 - [KR134_HUMAN]	784.823	20.63	2	2	19	7.58298e+06
P62805	Histone H4 OS=Homo sapiens OX=9606 GN=H4C16 PE=1 SV=2 - [H4_HUMAN]	283.564	27.18	3	3	19	3.43989e+06
P07900	Heat shock protein HSP 90-alpha OS=Homo sapiens OX=9606 GN=HSP90AA1 PE=1 SV=5 - [HS90A_HUMAN]	449.218	10.11	2	6	18	2.88943e+06
P28482	Mitogen-activated protein kinase 1 OS=Homo sapiens OX=9606 GN=MAPK1 PE=1 SV=3 - [MK01_HUMAN]	346.932	26.39	9	9	18	1.02142e+07
P11908	Ribose-phosphate pyrophosphokinase 2 OS=Homo sapiens OX=9606 GN=PRPS2 PE=1 SV=2 - [PRPS2_HUMAN]	300.507	23.9	2	6	15	8.23592e+06
Q9NZT1	Calmodulin-like protein 5 OS=Homo sapiens OX=9606 GN=CALML5 PE=1 SV=2 - [CALL5_HUMAN]	303.019	30.82	3	3	13	3.176e+06
Q52LG2	Keratin-associated protein 13-2 OS=Homo sapiens OX=9606 GN=KRTAP13-2 PE=1 SV=1 - [KR132_HUMAN]	335.665	19.43	2	3	12	4.17998e+06
P07910	Heterogeneous nuclear ribonucleoproteins C1/C2 OS=Homo sapiens OX=9606 GN=HNRNPC PE=1 SV=4 - [HNRPC_HUMAN]	441.242	16.34	4	4	10	3.28192e+06
Q9Y314	Nitric oxide synthase-interacting protein OS=Homo sapiens OX=9606 GN=NOSIP PE=1 SV=1 - [NOSIP_HUMAN]	327.663	22.26	4	4	10	3.02601e+06
Q9Y2T2	AP-3 complex subunit mu-1 OS=Homo sapiens OX=9606 GN=AP3M1 PE=1 SV=1 - [AP3M1_HUMAN]	222.74	24.16	7	7	10	5.53478e+06
O00743	Serine/threonine-protein phosphatase 6 catalytic subunit OS=Homo sapiens OX=9606 GN=PPP6C PE=1 SV=1 - [PPP6_HUMAN]	239.093	19.34	4	4	9	2.48932e+06
Q01469	Fatty acid-binding protein 5 OS=Homo sapiens OX=9606 GN=FABP5 PE=1 SV=3 - [FABP5_HUMAN]	201.157	17.04	2	2	9	4.80041e+06
Q7L2H7	Eukaryotic translation initiation factor 3 subunit M OS=Homo sapiens OX=9606 GN=EIF3M PE=1 SV=1 - [EIF3M_HUMAN]	193.272	21.93	6	6	9	4.56164e+06
Q9H3F6	BTB/POZ domain-containing adapter for CUL3-mediated RhoA degradation protein 3 OS=Homo sapiens OX=9606 GN=KCTD10 PE=1 SV=1 - [BACD3_HUMAN]	189.376	16.93	4	5	9	3.32455e+06
P31153	S-adenosylmethionine synthase isoform type-2 OS=Homo sapiens OX=9606 GN=MAT2A PE=1 SV=1 - [METK2_HUMAN]	338.37	13.67	4	4	8	4.16151e+06
Q8N999	Uncharacterized protein C12orf29 OS=Homo sapiens OX=9606 GN=C12orf29 PE=1 SV=2 - [CL029_HUMAN]	170.048	6.77	2	2	8	5.11573e+06
P48729	Casein kinase I isoform alpha OS=Homo sapiens OX=9606 GN=CSNK1A1 PE=1 SV=2 - [KC1A_HUMAN]	92.4383	9.79	3	3	8	966110
Q12792	Twinfilin-1 OS=Homo sapiens OX=9606 GN=TWF1 PE=1 SV=3 - [TWF1_HUMAN]	299.416	12.86	3	3	7	4.08214e+06
O14732	Inositol monophosphatase 2 OS=Homo sapiens OX=9606 GN=IMPA2 PE=1 SV=1 - [IMPA2_HUMAN]	236.443	13.89	3	3	7	4.9789e+06
A4D1E9	GTP-binding protein 10 OS=Homo sapiens OX=9606 GN=GTPBP10 PE=1 SV=1 - [GTPBA_HUMAN]	182.562	12.92	4	4	7	1.30765e+06
P13984	General transcription factor IIF subunit 2 OS=Homo sapiens OX=9606 GN=GTF2F2 PE=1 SV=2 - [T2FB_HUMAN]	137.849	26.51	5	5	7	2.60063e+06
Q15084	Protein disulfide-isomerase A6 OS=Homo sapiens OX=9606 GN=PDIA6 PE=1 SV=1 - [PDIA6_HUMAN]	333.731	9.55	3	3	6	5.96281e+06
Q6NXE6	Armadillo repeat-containing protein 6 OS=Homo sapiens OX=9606 GN=ARMC6 PE=1 SV=2 - [ARMC6_HUMAN]	298.004	8.18	3	3	6	3.93469e+06
Q6UXN9	WD repeat-containing protein 82 OS=Homo sapiens OX=9606 GN=WDR82 PE=1 SV=1 - [WDR82_HUMAN]	245.999	13.42	3	3	6	2.11741e+06
Q00403	Transcription initiation factor IIB OS=Homo sapiens OX=9606 GN=GTF2B PE=1 SV=1 - [TF2B_HUMAN]	242.294	15.19	3	3	6	2.65708e+06
P55735	Protein SEC13 homolog OS=Homo sapiens OX=9606 GN=SEC13 PE=1 SV=3 - [SEC13_HUMAN]	187.318	8.7	2	2	6	6.16837e+06
P61160	Actin-related protein 2 OS=Homo sapiens OX=9606 GN=ACTR2 PE=1 SV=1 - [ARP2_HUMAN]	181.647	10.41	3	3	6	1.75227e+06
P62714	Serine/threonine-protein phosphatase 2A catalytic subunit beta isoform OS=Homo sapiens OX=9606 GN=PPP2CB PE=1 SV=1 - [PP2AB_HUMAN]	156.84	9.39	2	2	6	1.32123e+06
Q13148	TAR DNA-binding protein 43 OS=Homo sapiens OX=9606 GN=TARDBP PE=1 SV=1 - [TADBP_HUMAN]	148.809	9.42	3	3	6	2.37843e+06
Q01081	Splicing factor U2AF 35 kDa subunit OS=Homo sapiens OX=9606 GN=U2AF1 PE=1 SV=3 - [U2AF1_HUMAN]	123.63	9.17	2	2	6	2.10412e+06
Q8IVS2	Malonyl-CoA-acyl carrier protein transacylase, mitochondrial OS=Homo sapiens OX=9606 GN=MCAT PE=1 SV=2 - [FABD_HUMAN]	117.168	11.28	4	4	6	2.1269e+06
Q9UL46	Proteasome activator complex subunit 2 OS=Homo sapiens OX=9606 GN=PSME2 PE=1 SV=4 - [PSME2_HUMAN]	115.033	13.81	4	4	6	1.87687e+06
P62873	Guanine nucleotide-binding protein G(I)/G(S)/G(T) subunit beta-1 OS=Homo sapiens OX=9606 GN=GNB1 PE=1 SV=3 - [GBB1_HUMAN]	114.814	14.41	2	4	6	3.7041e+06
Q00535	Cyclin-dependent kinase 5 OS=Homo sapiens OX=9606 GN=CDK5 PE=1 SV=3 - [CDK5_HUMAN]	108.774	13.01	3	3	6	3.51454e+06
P25786	Proteasome subunit alpha type-1 OS=Homo sapiens OX=9606 GN=PSMA1 PE=1 SV=1 - [PSA1_HUMAN]	54.5667	14.83	4	4	6	6.32234e+06
Q9UBS4	DnaJ homolog subfamily B member 11 OS=Homo sapiens OX=9606 GN=DNAJB11 PE=1 SV=1 - [DJB11_HUMAN]	245.291	7.82	3	3	5	2.0477e+06
Q9Y230	RuvB-like 2 OS=Homo sapiens OX=9606 GN=RUVBL2 PE=1 SV=3 - [RUVB2_HUMAN]	208.88	9.5	3	3	5	501895
P13995	Bifunctional methylenetetrahydrofolate dehydrogenase/cyclohydrolase, mitochondrial OS=Homo sapiens OX=9606 GN=MTHFD2 PE=1 SV=2 - [MTDC_HUMAN]	200.091	12.57	3	3	5	4.59528e+06
O60814	Histone H2B type 1-K OS=Homo sapiens OX=9606 GN=H2BC12 PE=1 SV=3 - [H2B1K_HUMAN]	199.374	19.05	2	2	5	4.04905e+06
P36952	Serpin B5 OS=Homo sapiens OX=9606 GN=SERPINB5 PE=1 SV=2 - [SPB5_HUMAN]	181.026	15.2	4	4	5	2.10425e+06
O95983	Methyl-CpG-binding domain protein 3 OS=Homo sapiens OX=9606 GN=MBD3 PE=1 SV=1 - [MBD3_HUMAN]	178.898	12.37	3	3	5	1.64597e+06
P47755	F-actin-capping protein subunit alpha-2 OS=Homo sapiens OX=9606 GN=CAPZA2 PE=1 SV=3 - [CAZA2_HUMAN]	158.367	11.54	2	3	5	5.65731e+06
P07195	L-lactate dehydrogenase B chain OS=Homo sapiens OX=9606 GN=LDHB PE=1 SV=2 - [LDHB_HUMAN]	121.605	11.08	2	3	5	2.26284e+06
Q9H4B0	tRNA N6-adenosine threonylcarbamoyltransferase, mitochondrial OS=Homo sapiens OX=9606 GN=OSGEPL1 PE=1 SV=2 - [OSGL1_HUMAN]	99.3943	6.28	2	2	5	4.98132e+06
P59665	Neutrophil defensin 1 OS=Homo sapiens OX=9606 GN=DEFA1B PE=1 SV=1 - [DEF1_HUMAN]	93.9089	19.15	2	2	5	1.14811e+06
Q96GX9	Methylthioribulose-1-phosphate dehydratase OS=Homo sapiens OX=9606 GN=APIP PE=1 SV=1 - [MTNB_HUMAN]	92.8564	19.42	3	3	5	1.5806e+06
P04040	Catalase OS=Homo sapiens OX=9606 GN=CAT PE=1 SV=3 - [CATA_HUMAN]	73.1	4.17	2	2	5	528370
Q9Y697	Cysteine desulfurase OS=Homo sapiens OX=9606 GN=NFS1 PE=1 SV=3 - [NFS1_HUMAN]	61.0087	7.88	3	3	5	1.98911e+06
P52597	Heterogeneous nuclear ribonucleoprotein F OS=Homo sapiens OX=9606 GN=HNRNPF PE=1 SV=3 - [HNRPF_HUMAN]	242.79	8.19	2	2	4	2.10192e+06
P39748	Flap endonuclease 1 OS=Homo sapiens OX=9606 GN=FEN1 PE=1 SV=1 - [FEN1_HUMAN]	206.032	7.11	2	2	4	3.73903e+06
A6NDU8	RAB7A-interacting MON1-CCZ1 complex subunit 1 OS=Homo sapiens OX=9606 GN=RIMOC1 PE=1 SV=1 - [RIMC1_HUMAN]	205.841	7.82	2	2	4	1.97666e+06
Q92506	(3R)-3-hydroxyacyl-CoA dehydrogenase OS=Homo sapiens OX=9606 GN=HSD17B8 PE=1 SV=2 - [DHB8_HUMAN]	188.031	10.34	2	2	4	2.60976e+06
Q02978	Mitochondrial 2-oxoglutarate/malate carrier protein OS=Homo sapiens OX=9606 GN=SLC25A11 PE=1 SV=3 - [M2OM_HUMAN]	187.09	10.19	2	2	4	2.26218e+06
O14818	Proteasome subunit alpha type-7 OS=Homo sapiens OX=9606 GN=PSMA7 PE=1 SV=1 - [PSA7_HUMAN]	169.372	11.69	2	2	4	968844
Q9GZS3	SKI8 subunit of superkiller complex protein OS=Homo sapiens OX=9606 GN=SKIC8 PE=1 SV=1 - [SKI8_HUMAN]	140.463	8.2	2	2	4	2.25143e+06
Q9NQG5	Regulation of nuclear pre-mRNA domain-containing protein 1B OS=Homo sapiens OX=9606 GN=RPRD1B PE=1 SV=1 - [RPR1B_HUMAN]	139.235	12.88	3	3	4	869641
Q9Y315	Deoxyribose-phosphate aldolase OS=Homo sapiens OX=9606 GN=DERA PE=1 SV=2 - [DEOC_HUMAN]	137.449	8.49	2	2	4	987490
Q9UNE7	E3 ubiquitin-protein ligase CHIP OS=Homo sapiens OX=9606 GN=STUB1 PE=1 SV=2 - [CHIP_HUMAN]	135.926	7.59	2	2	4	1.64463e+06
Q86W42	THO complex subunit 6 homolog OS=Homo sapiens OX=9606 GN=THOC6 PE=1 SV=1 - [THOC6_HUMAN]	134.238	10.26	2	2	4	785397
P04183	Thymidine kinase, cytosolic OS=Homo sapiens OX=9606 GN=TK1 PE=1 SV=2 - [KITH_HUMAN]	120.135	11.54	2	2	4	911233
Q9BVW5	TIMELESS-interacting protein OS=Homo sapiens OX=9606 GN=TIPIN PE=1 SV=2 - [TIPIN_HUMAN]	119.09	9.63	2	2	4	2.58915e+06
Q9BYD3	39S ribosomal protein L4, mitochondrial OS=Homo sapiens OX=9606 GN=MRPL4 PE=1 SV=1 - [RM04_HUMAN]	108.73	11.25	2	2	4	1.18727e+06
Q00325	Phosphate carrier protein, mitochondrial OS=Homo sapiens OX=9606 GN=SLC25A3 PE=1 SV=2 - [MPCP_HUMAN]	89.7604	5.25	2	2	4	5.24009e+06
Q9UBW8	COP9 signalosome complex subunit 7a OS=Homo sapiens OX=9606 GN=COPS7A PE=1 SV=1 - [CSN7A_HUMAN]	87.5932	9.45	2	2	4	884174
O95363	Phenylalanine--tRNA ligase, mitochondrial OS=Homo sapiens OX=9606 GN=FARS2 PE=1 SV=1 - [SYFM_HUMAN]	86.8315	5.32	2	2	4	4.53905e+06
Q14192	Four and a half LIM domains protein 2 OS=Homo sapiens OX=9606 GN=FHL2 PE=1 SV=3 - [FHL2_HUMAN]	86.2836	10.75	3	3	4	3.35865e+06
Q08J23	RNA cytosine C(5)-methyltransferase NSUN2 OS=Homo sapiens OX=9606 GN=NSUN2 PE=1 SV=2 - [NSUN2_HUMAN]	85.8552	2.74	2	2	4	1.22448e+06
Q9BPW8	Protein NipSnap homolog 1 OS=Homo sapiens OX=9606 GN=NIPSNAP1 PE=1 SV=1 - [NIPS1_HUMAN]	77.1598	10.56	3	3	4	2.34e+06
Q9BY42	Replication termination factor 2 OS=Homo sapiens OX=9606 GN=RTF2 PE=1 SV=3 - [RTF2_HUMAN]	76.3337	13.73	3	3	4	1.18607e+06
P04792	Heat shock protein beta-1 OS=Homo sapiens OX=9606 GN=HSPB1 PE=1 SV=2 - [HSPB1_HUMAN]	75.0661	13.17	2	2	4	774424
Q9GZP4	PITH domain-containing protein 1 OS=Homo sapiens OX=9606 GN=PITHD1 PE=1 SV=1 - [PITH1_HUMAN]	72.5816	9.48	2	2	4	581480
P52292	Importin subunit alpha-1 OS=Homo sapiens OX=9606 GN=KPNA2 PE=1 SV=1 - [IMA1_HUMAN]	56.8154	6.24	2	2	4	473396
P00966	Argininosuccinate synthase OS=Homo sapiens OX=9606 GN=ASS1 PE=1 SV=2 - [ASSY_HUMAN]	54.48	9.71	4	4	4	2.55544e+06
Q86U70	LIM domain-binding protein 1 OS=Homo sapiens OX=9606 GN=LDB1 PE=1 SV=2 - [LDB1_HUMAN]	49.35	9.49	3	3	4	1.49456e+06
P19623	Spermidine synthase OS=Homo sapiens OX=9606 GN=SRM PE=1 SV=1 - [SPEE_HUMAN]	46.47	5.96	2	2	4	732474
P78318	Immunoglobulin-binding protein 1 OS=Homo sapiens OX=9606 GN=IGBP1 PE=1 SV=1 - [IGBP1_HUMAN]	43.4467	7.37	2	2	4	1.34766e+06
P09012	U1 small nuclear ribonucleoprotein A OS=Homo sapiens OX=9606 GN=SNRPA PE=1 SV=3 - [SNRPA_HUMAN]	39.55	17.02	2	2	4	2.89281e+06
P01834	Immunoglobulin kappa constant OS=Homo sapiens OX=9606 GN=IGKC PE=1 SV=2 - [IGKC_HUMAN]	36.2067	35.51	2	2	4	309391
Q8N3Z3	GTP-binding protein 8 OS=Homo sapiens OX=9606 GN=GTPBP8 PE=1 SV=1 - [GTPB8_HUMAN]	34.2277	7.39	2	2	4	985015
Q6NXT2	Histone H3.3C OS=Homo sapiens OX=9606 GN=H3-5 PE=1 SV=3 - [H3C_HUMAN]	29.9946	11.85	2	2	4	2.23268e+06
O15160	DNA-directed RNA polymerases I and III subunit RPAC1 OS=Homo sapiens OX=9606 GN=POLR1C PE=1 SV=1 - [RPAC1_HUMAN]	170.56	8.38	2	2	3	1.08911e+06
O00170	AH receptor-interacting protein OS=Homo sapiens OX=9606 GN=AIP PE=1 SV=3 - [AIP_HUMAN]	147.657	8.79	2	2	3	2.65937e+06
Q9NWU2	Glucose-induced degradation protein 8 homolog OS=Homo sapiens OX=9606 GN=GID8 PE=1 SV=1 - [GID8_HUMAN]	142.712	12.72	2	2	3	569795
P55327	Tumor protein D52 OS=Homo sapiens OX=9606 GN=TPD52 PE=1 SV=2 - [TPD52_HUMAN]	135.394	12.95	2	2	3	937164
Q99873	Protein arginine N-methyltransferase 1 OS=Homo sapiens OX=9606 GN=PRMT1 PE=1 SV=3 - [ANM1_HUMAN]	108.552	6.2	2	2	3	2.33457e+06
Q9Y3F4	Serine-threonine kinase receptor-associated protein OS=Homo sapiens OX=9606 GN=STRAP PE=1 SV=1 - [STRAP_HUMAN]	100.697	7.14	2	2	3	1.15845e+06
Q9GZT9	Egl nine homolog 1 OS=Homo sapiens OX=9606 GN=EGLN1 PE=1 SV=1 - [EGLN1_HUMAN]	95.0367	7.75	2	2	3	3.84316e+06
Q9BT78	COP9 signalosome complex subunit 4 OS=Homo sapiens OX=9606 GN=COPS4 PE=1 SV=1 - [CSN4_HUMAN]	92.4545	6.9	2	2	3	1.67278e+06
Q9BZX2	Uridine-cytidine kinase 2 OS=Homo sapiens OX=9606 GN=UCK2 PE=1 SV=1 - [UCK2_HUMAN]	90.6074	8.81	2	2	3	1.10526e+06
P35237	Serpin B6 OS=Homo sapiens OX=9606 GN=SERPINB6 PE=1 SV=3 - [SPB6_HUMAN]	81.2344	7.18	2	2	3	1.05726e+06
Q86V81	THO complex subunit 4 OS=Homo sapiens OX=9606 GN=ALYREF PE=1 SV=3 - [THOC4_HUMAN]	77.9833	12.06	2	2	3	1.07343e+06
Q9Y5M8	Signal recognition particle receptor subunit beta OS=Homo sapiens OX=9606 GN=SRPRB PE=1 SV=3 - [SRPRB_HUMAN]	67.19	9.23	2	2	3	335900
O60671	Cell cycle checkpoint protein RAD1 OS=Homo sapiens OX=9606 GN=RAD1 PE=1 SV=1 - [RAD1_HUMAN]	64.7334	6.38	2	2	3	1.16839e+06
Q9BTY7	Protein HGH1 homolog OS=Homo sapiens OX=9606 GN=HGH1 PE=1 SV=1 - [HGH1_HUMAN]	62.8833	7.44	2	2	3	1.7941e+06
O60762	Dolichol-phosphate mannosyltransferase subunit 1 OS=Homo sapiens OX=9606 GN=DPM1 PE=1 SV=1 - [DPM1_HUMAN]	62.4676	8.46	2	2	3	704980
P54920	Alpha-soluble NSF attachment protein OS=Homo sapiens OX=9606 GN=NAPA PE=1 SV=3 - [SNAA_HUMAN]	61.61	9.15	2	2	3	803159
Q02750	Dual specificity mitogen-activated protein kinase kinase 1 OS=Homo sapiens OX=9606 GN=MAP2K1 PE=1 SV=2 - [MP2K1_HUMAN]	59.5821	8.4	3	3	3	3.80561e+06
Q9UET6	Putative tRNA (cytidine(32)/guanosine(34)-2'-O)-methyltransferase OS=Homo sapiens OX=9606 GN=FTSJ1 PE=1 SV=2 - [TRM7_HUMAN]	58.93	9.42	2	2	3	1.41034e+06
Q9Y580	RNA-binding protein 7 OS=Homo sapiens OX=9606 GN=RBM7 PE=1 SV=1 - [RBM7_HUMAN]	53.5305	12.78	3	3	3	651557
Q9NZL4	Hsp70-binding protein 1 OS=Homo sapiens OX=9606 GN=HSPBP1 PE=1 SV=2 - [HPBP1_HUMAN]	53.3672	5.29	2	2	3	824941
O00151	PDZ and LIM domain protein 1 OS=Homo sapiens OX=9606 GN=PDLIM1 PE=1 SV=4 - [PDLI1_HUMAN]	51.8574	10.64	3	3	3	1.74942e+06
Q15773	Myeloid leukemia factor 2 OS=Homo sapiens OX=9606 GN=MLF2 PE=1 SV=1 - [MLF2_HUMAN]	48.4056	9.68	2	2	3	2.03077e+06
Q9UIV1	CCR4-NOT transcription complex subunit 7 OS=Homo sapiens OX=9606 GN=CNOT7 PE=1 SV=3 - [CNOT7_HUMAN]	44.4183	8.42	2	2	3	612851
Q5MNZ6	WD repeat domain phosphoinositide-interacting protein 3 OS=Homo sapiens OX=9606 GN=WDR45B PE=1 SV=2 - [WIPI3_HUMAN]	41.0788	6.4	2	2	3	1.002e+06
P30533	Alpha-2-macroglobulin receptor-associated protein OS=Homo sapiens OX=9606 GN=LRPAP1 PE=1 SV=1 - [AMRP_HUMAN]	40.6178	13.17	3	3	3	1.82644e+06
Q969G3	SWI/SNF-related matrix-associated actin-dependent regulator of chromatin subfamily E member 1 OS=Homo sapiens OX=9606 GN=SMARCE1 PE=1 SV=2 - [SMCE1_HUMAN]	38.9424	6.81	2	2	3	1.4154e+06
P46060	Ran GTPase-activating protein 1 OS=Homo sapiens OX=9606 GN=RANGAP1 PE=1 SV=1 - [RAGP1_HUMAN]	33.3991	3.58	2	2	3	561174
Q9BT17	Mitochondrial ribosome-associated GTPase 1 OS=Homo sapiens OX=9606 GN=MTG1 PE=1 SV=2 - [MTG1_HUMAN]	32.1367	5.99	2	2	3	991717
Q9NT62	Ubiquitin-like-conjugating enzyme ATG3 OS=Homo sapiens OX=9606 GN=ATG3 PE=1 SV=1 - [ATG3_HUMAN]	31.3308	8.92	2	2	3	779230
Q9UNS2	COP9 signalosome complex subunit 3 OS=Homo sapiens OX=9606 GN=COPS3 PE=1 SV=3 - [CSN3_HUMAN]	95.0088	5.91	2	2	2	2.77224e+06
Q15459	Splicing factor 3A subunit 1 OS=Homo sapiens OX=9606 GN=SF3A1 PE=1 SV=1 - [SF3A1_HUMAN]	68.5787	2.65	2	2	2	1.95014e+06
P20073	Annexin A7 OS=Homo sapiens OX=9606 GN=ANXA7 PE=1 SV=3 - [ANXA7_HUMAN]	58.9732	4.1	2	2	2	2.03712e+06
P25705	ATP synthase subunit alpha, mitochondrial OS=Homo sapiens OX=9606 GN=ATP5F1A PE=1 SV=1 - [ATPA_HUMAN]	45.0624	3.62	2	2	2	1.43759e+06
O95340	Bifunctional 3'-phosphoadenosine 5'-phosphosulfate synthase 2 OS=Homo sapiens OX=9606 GN=PAPSS2 PE=1 SV=2 - [PAPS2_HUMAN]	43.39	4.89	2	2	2	491011
Q14135	Transcription cofactor vestigial-like protein 4 OS=Homo sapiens OX=9606 GN=VGLL4 PE=1 SV=4 - [VGLL4_HUMAN]	38.69	11.03	2	2	2	1.38969e+06
Q9UDY4	DnaJ homolog subfamily B member 4 OS=Homo sapiens OX=9606 GN=DNAJB4 PE=1 SV=1 - [DNJB4_HUMAN]	38.64	8.31	2	2	2	666210
Q92973	Transportin-1 OS=Homo sapiens OX=9606 GN=TNPO1 PE=1 SV=2 - [TNPO1_HUMAN]	37.21	2.45	2	2	2	325757
Q9H410	Kinetochore-associated protein DSN1 homolog OS=Homo sapiens OX=9606 GN=DSN1 PE=1 SV=2 - [DSN1_HUMAN]	34.5354	6.46	2	2	2	796492
Q9UHD8	Septin-9 OS=Homo sapiens OX=9606 GN=SEPTIN9 PE=1 SV=2 - [SEPT9_HUMAN]	30.9916	3.41	2	2	2	1.45146e+06
Q9H2W6	39S ribosomal protein L46, mitochondrial OS=Homo sapiens OX=9606 GN=MRPL46 PE=1 SV=1 - [RM46_HUMAN]	27.93	9.68	2	2	2	392905
P48730	Casein kinase I isoform delta OS=Homo sapiens OX=9606 GN=CSNK1D PE=1 SV=2 - [KC1D_HUMAN]	25.66	6.02	2	2	2	1.75893e+06
Q6FI81	Anamorsin OS=Homo sapiens OX=9606 GN=CIAPIN1 PE=1 SV=2 - [CPIN1_HUMAN]	25.14	5.13	2	2	2	1.91993e+06
P05198	Eukaryotic translation initiation factor 2 subunit 1 OS=Homo sapiens OX=9606 GN=EIF2S1 PE=1 SV=3 - [IF2A_HUMAN]	24.11	6.67	2	2	2	645955

## Sheet: Arl4D-T35N specific
Accession	Protein Description	Score	Sequence Coverage	# Unique Peptides	# Peptides	# PSMs	Area
Q5T750	Skin-specific protein 32 OS=Homo sapiens OX=9606 GN=XP32 PE=1 SV=1 - [XP32_HUMAN]	92.6433	22.4	5	5	12	4.23824e+06
Q6UWP8	Suprabasin OS=Homo sapiens OX=9606 GN=SBSN PE=1 SV=2 - [SBSN_HUMAN]	251.363	9.15	2	2	11	1.56035e+06
Q15517	Corneodesmosin OS=Homo sapiens OX=9606 GN=CDSN PE=1 SV=3 - [CDSN_HUMAN]	123.439	10.02	4	4	9	2.28418e+06
Q13867	Bleomycin hydrolase OS=Homo sapiens OX=9606 GN=BLMH PE=1 SV=1 - [BLMH_HUMAN]	98.51	8.57	3	3	8	2.263e+06
P22528	Cornifin-B OS=Homo sapiens OX=9606 GN=SPRR1B PE=1 SV=2 - [SPR1B_HUMAN]	74.6567	52.81	3	3	8	792051
P36957	Dihydrolipoyllysine-residue succinyltransferase component of 2-oxoglutarate dehydrogenase complex, mitochondrial OS=Homo sapiens OX=9606 GN=DLST PE=1 SV=4 - [ODO2_HUMAN]	173.634	9.49	4	4	7	1.7487e+06
P38919	Eukaryotic initiation factor 4A-III OS=Homo sapiens OX=9606 GN=EIF4A3 PE=1 SV=4 - [IF4A3_HUMAN]	149.776	11.68	2	4	7	5.45123e+06
P51553	Isocitrate dehydrogenase [NAD] subunit gamma, mitochondrial OS=Homo sapiens OX=9606 GN=IDH3G PE=1 SV=1 - [IDH3G_HUMAN]	116.371	20.61	5	5	7	4.05506e+06
Q13835	Plakophilin-1 OS=Homo sapiens OX=9606 GN=PKP1 PE=1 SV=2 - [PKP1_HUMAN]	181.486	3.48	2	2	6	1.49891e+06
P22735	Protein-glutamine gamma-glutamyltransferase K OS=Homo sapiens OX=9606 GN=TGM1 PE=1 SV=4 - [TGM1_HUMAN]	143.313	5.26	3	3	6	640306
P27348	14-3-3 protein theta OS=Homo sapiens OX=9606 GN=YWHAQ PE=1 SV=1 - [1433T_HUMAN]	142.938	20.82	2	4	6	1.46887e+06
P22695	Cytochrome b-c1 complex subunit 2, mitochondrial OS=Homo sapiens OX=9606 GN=UQCRC2 PE=1 SV=3 - [QCR2_HUMAN]	155.443	9.93	3	3	5	3.47577e+06
O95433	Activator of 90 kDa heat shock protein ATPase homolog 1 OS=Homo sapiens OX=9606 GN=AHSA1 PE=1 SV=1 - [AHSA1_HUMAN]	145.41	12.72	3	3	5	1.51926e+06
P04439	HLA class I histocompatibility antigen, A alpha chain OS=Homo sapiens OX=9606 GN=HLA-A PE=1 SV=2 - [HLAA_HUMAN]	168.86	10.41	2	2	4	3.85865e+06
P01040	Cystatin-A OS=Homo sapiens OX=9606 GN=CSTA PE=1 SV=1 - [CYTA_HUMAN]	78.9933	39.8	2	2	4	3.03042e+06
Q8WXF1	Paraspeckle component 1 OS=Homo sapiens OX=9606 GN=PSPC1 PE=1 SV=1 - [PSPC1_HUMAN]	65.77	4.78	2	2	4	1.19075e+06
Q8IW75	Serpin A12 OS=Homo sapiens OX=9606 GN=SERPINA12 PE=1 SV=1 - [SPA12_HUMAN]	47.1033	4.11	2	2	4	525073
Q96SU4	Oxysterol-binding protein-related protein 9 OS=Homo sapiens OX=9606 GN=OSBPL9 PE=1 SV=2 - [OSBL9_HUMAN]	84.7933	3.13	2	2	3	1.00769e+06
Q08188	Protein-glutamine gamma-glutamyltransferase E OS=Homo sapiens OX=9606 GN=TGM3 PE=1 SV=4 - [TGM3_HUMAN]	73.98	6.64	3	3	3	522167
Q15738	Sterol-4-alpha-carboxylate 3-dehydrogenase, decarboxylating OS=Homo sapiens OX=9606 GN=NSDHL PE=1 SV=2 - [NSDHL_HUMAN]	70.9082	8.58	2	2	3	1.10726e+06
P40424	Pre-B-cell leukemia transcription factor 1 OS=Homo sapiens OX=9606 GN=PBX1 PE=1 SV=1 - [PBX1_HUMAN]	62.4567	6.74	2	2	3	1.01011e+06
Q9BZE1	39S ribosomal protein L37, mitochondrial OS=Homo sapiens OX=9606 GN=MRPL37 PE=1 SV=2 - [RM37_HUMAN]	60.2792	5.44	2	2	3	1.20054e+06
P28066	Proteasome subunit alpha type-5 OS=Homo sapiens OX=9606 GN=PSMA5 PE=1 SV=3 - [PSA5_HUMAN]	59.05	13.28	2	2	3	819835
P00491	Purine nucleoside phosphorylase OS=Homo sapiens OX=9606 GN=PNP PE=1 SV=2 - [PNPH_HUMAN]	35.98	9.69	2	2	3	403648
O14965	Aurora kinase A OS=Homo sapiens OX=9606 GN=AURKA PE=1 SV=3 - [AURKA_HUMAN]	26.97	5.96	2	2	3	613804
P55039	Developmentally-regulated GTP-binding protein 2 OS=Homo sapiens OX=9606 GN=DRG2 PE=1 SV=1 - [DRG2_HUMAN]	64.6481	8.52	2	2	2	898718
P22059	Oxysterol-binding protein 1 OS=Homo sapiens OX=9606 GN=OSBP PE=1 SV=1 - [OSBP1_HUMAN]	35.46	2.6	2	2	2	2.05652e+06
Q9BVC5	Ashwin OS=Homo sapiens OX=9606 GN=C2orf49 PE=1 SV=1 - [ASHWN_HUMAN]	33.9	9.48	2	2	2	1.17074e+06
Q9H4L5	Oxysterol-binding protein-related protein 3 OS=Homo sapiens OX=9606 GN=OSBPL3 PE=1 SV=1 - [OSBL3_HUMAN]	33.5	3.38	2	2	2	694206
Q9H9J2	39S ribosomal protein L44, mitochondrial OS=Homo sapiens OX=9606 GN=MRPL44 PE=1 SV=1 - [RM44_HUMAN]	28.43	5.72	2	2	2	403752
